# Supplementary material for: Facile Synthesis of Diatomite/β-Cyclodextrin Composite and Application for the Adsorption of Diphenolic Acid from Wastewater
Source: Materials (Basel). 2022 Jun 29;15(13):4588. doi: 10.3390/ma15134588 (PMC9267557; doi:10.3390/ma15134588)
Supplement: Supplementary file 1 [file materials-15-04588-s001.zip]

Archive with 1 entries (1 files):
- materials-1781134-supplementary.pdf
